# Supplementary material for: Efficacy of afoxolaner (NexGard®) against natural infestations with Trichodectes canis in dogs under field conditions
Source: Parasit Vectors. 2022 Sep 7;15:317. doi: 10.1186/s13071-022-05428-y (PMC9450229; doi:10.1186/s13071-022-05428-y)
Supplement: Supplementary file 1 — Additional file 1: Table S1. Dataset representing all the collected data and the results of the periodical checking’s. [file 13071_2022_5428_MOESM1_ESM.xlsx]

## Sheet: Dataset 1
Table S1. Dataset representing all the collected data and the results of the periodical chekings.
Inclusion date	Day	Examination date	Code/ID	Locality	Name (animal)	Breed	Sex	Neutered (yes/no)	Age (in months)	Weight (kg)	Clinical examination	Pruritus	Hairloss	Squamosis	Lice	Other ectoparasites (nr.)	Treatment (Nexgard/Frontline)	Environment (inside/outside/ins+outside)	Product ID
2021-09-17	0	2021-09-17	D01	Cămărașu	Shorty	Mongrel	M	No	4	5	Pruritus (mild)	1	0	0	2	No	NexGard	Outside	04-10kg A41588TDZ 05-2022
2021-09-17	14	2021-10-01	D01	Cămărașu	Shorty	Mongrel	M	No	4	5.4	No clinical signs	0	0	0	0	No	NexGard	Outside
2021-09-17	30	2021-10-17	D01	Cămărașu	Shorty	Mongrel	M	No	5	5.9	No clinical signs	0	0	0	0	No	NexGard	Outside
2021-09-19	0	2021-09-19	D02	Corușu	Pita	Herding dog	F	No	3	5.5	No clinical signs	0	0	1	2	No	Frontline Combo	Outside	02-10kg X62113 06-2024
2021-09-19	14	2021-10-03	D02	Corușu	Pita	Herding dog	F	No	3	5.8	No clinical signs	0	0	0	0	No	Frontline Combo	Outside
2021-09-19	30	2021-10-19	D02	Corușu	Pita	Herding dog	F	No	4	6.2	No clinical signs	0	0	0	0	No	Frontline Combo	Outside
2021-09-19	0	2021-09-19	D03	Popești	Chilian	Mongrel	M	No	4	9.5	Crusts, pruritus (severe)	3	0	2	2	No	NexGard	Outside + inside	04-10kg A41588TDZ 05-2022
2021-09-19	14	2021-10-03	D03	Popești	Chilian	Mongrel	M	No	4	10.8	Pruritus (mild)	1	0	1	0	No	NexGard	Outside + inside
2021-09-19	30	2021-10-19	D03	Popești	Chilian	Mongrel	M	No	5	12	No clinical signs	0	0	0	0	No	NexGard	Outside + inside
2021-09-20	0	2021-09-20	D04	Nușeni	Bobita	Herding dog	F	No	2	1.7	Crusts, pruritus (moderate), squamosis (severe)	3	1	3	3	Fleas	NexGard	Outside	02-04kg BA1709TCZ0 05-2022
2021-09-20	14	2021-10-04	D04	Nușeni	Bobita	Herding dog	F	No	2	2	Pruritus (mild), squamosis (moderate)	1	0	2	0	No	NexGard	Outside
2021-09-20	30	2021-10-20	D04	Nușeni	Bobita	Herding dog	F	No	3	2.8	Pruritus (mild)	1	0	0	0	No	NexGard	Outside
2021-09-20	0	2021-09-20	D05	Nușeni	Luna	Herding dog	F	No	2	1.6	Crusts, pruritus (moderate), squamosis (severe)	3	1	3	3	Fleas	NexGard	Outside	02-04kg BA1709TCZ0 05-2022
2021-09-20	14	2021-10-04	D05	Nușeni	Luna	Herding dog	F	No	2	1.8	Pruritus (mild), squamosis (moderate)	1	0	2	0	No	NexGard	Outside
2021-09-20	30	2021-10-20	D05	Nușeni	Luna	Herding dog	F	No	3	2.1	No clinical signs	0	0	0	0	No	NexGard	Outside
2021-09-20	0	2021-09-20	D06	Nușeni	Bella	Herding dog	F	No	2	1.7	Crusts, pruritus (moderate), squamosis (severe)	3	1	3	3	Fleas	NexGard	Outside	02-04kg BA1709TCZ0 05-2022
2021-09-20	14	2021-10-04	D06	Nușeni	Bella	Herding dog	F	No	2	2.1	Pruritus (mild), squamosis (moderate)	1	0	2	0	No	NexGard	Outside
2021-09-20	30	2021-10-20	D06	Nușeni	Bella	Herding dog	F	No	3	2.4	Pruritus (mild)	1	0	1	0	No	NexGard	Outside
2021-09-20	0	2021-09-20	D07	Nușeni	Linda	Herding dog	F	No	2	1.7	Crusts, pruritus (moderate), squamosis (severe)	3	1	3	3	Fleas	Frontline Combo	Outside	02-10kg U62710 11-2023
2021-09-20	14	2021-10-04	D07	Nușeni	Linda	Herding dog	F	No	2	2	Pruritus (mild), squamosis (moderate)	1	0	2	0	No	Frontline Combo	Outside
2021-09-20	30	2021-10-20	D07	Nușeni	Linda	Herding dog	F	No	3	2.3	Pruritus (mild)	1	0	1	0	No	Frontline Combo	Outside
2021-09-20	0	2021-09-20	D08	Nușeni	Coke	Herding dog	F	No	40	11	Alopecia due to car accident	1	3	1	2	No	NexGard	Outside	10-24kg AA20242UBZ 09-2023
2021-09-20	14	2021-10-04	D08	Nușeni	Coke	Herding dog	F	No	40	11	Alopecia due to car accident	0	3	0	0	No	NexGard	Outside
2021-09-20	30	2021-10-20	D08	Nușeni	Coke	Herding dog	F	No	41	11	Alopecia due to car accident	0	3	0	0	No	NexGard	Outside
2021-09-20	0	2021-09-20	D09	Feleac,BN	Boxu	Herding dog	M	No	2	4.7	Crusts, pruritus (severe)	2	1	2	2	Fleas	NexGard	Outside	04-10kg AA1099XCZ 12-2023
2021-09-20	14	2021-10-04	D09	Feleac,BN	Boxu	Herding dog	M	No	2	5.5	Pruritus (mild)	1	0	1	0	No	NexGard	Outside
2021-09-20	30	2021-10-20	D09	Feleac,BN	Boxu	Herding dog	M	No	3	6	Pruritus (mild)	1	0	1	0	No	NexGard	Outside
2021-09-20	0	2021-09-20	D10	Dumbrava	Berry	Herding dog	M	No	3	11.6	No clinical signs	1	0	1	2	Fleas, ticks	Frontline Combo	Outside	10-20kg U61610AL 08-2023
2021-09-20	14	2021-10-04	D10	Dumbrava	Berry	Herding dog	M	No	3	12.9	No clinical signs	0	0	0	0	No	Frontline Combo	Outside
2021-09-20	30	2021-10-20	D10	Dumbrava	Berry	Herding dog	M	No	4	13.5	No clinical signs	0	0	0	0	Ticks	Frontline Combo	Outside
2021-09-21	0	2021-09-21	D11	Săcădate	Virga	Mongrel	F	No	12	12	No clinical signs	1	0	1	2	Fleas	NexGard	Outside	10-24kg AA2242UBZ 09-2023
2021-09-21	14	2021-10-05	D11	Săcădate	Virga	Mongrel	F	No	12	12	No clinical signs	0	0	0	0	No	NexGard	Outside
2021-09-21	30	2021-10-21	D11	Săcădate	Virga	Mongrel	F	No	13	12	No clinical signs	0	0	0	0	No	NexGard	Outside
2021-09-21	0	2021-09-21	D12	Săcădate	Marcel	Mongrel	M	No	156	33	No clinical signs	0	0	0	2	No	NexGard	Outside	25-50kg AA20425UCZ 09-2023
2021-09-21	14	2021-10-05	D12	Săcădate	Marcel	Mongrel	M	No	156	33	No clinical signs	0	0	0	0	No	NexGard	Outside
2021-09-21	30	2021-10-21	D12	Săcădate	Marcel	Mongrel	M	No	157	33	No clinical signs	0	0	0	0	No	NexGard	Outside
2021-10-02	0	2021-10-02	D17	Feleac,BN	Karina	Mongrel	F	No	40	27	No clinical signs	1	0	1	2	Fleas, ticks	Frontline Combo	Outside	20-40kg X622009BX 06-2024
2021-10-02	14	2021-10-16	D17	Feleac,BN	Karina	Mongrel	F	No	40	27	No clinical signs	0	0	0	0	No	Frontline Combo	Outside
2021-10-02	30	2021-11-01	D17	Feleac,BN	Karina	Mongrel	F	No	41	26.9	No clinical signs	0	0	0	0	No	Frontline Combo	Outside
2021-10-02	0	2021-10-02	D18	Beclean	Ursu Jr.	Mongrel	M	No	3	14.7	Crusts, squamosis (mild)	1	0	1	3	Fleas	Frontline Combo	Outside	10-20kg X60302AL 01-2024
2021-10-02	14	2021-10-16	D18	Beclean	Ursu Jr.	Mongrel	M	No	3	15.8	No clinical signs	0	0	0	0	No	Frontline Combo	Outside
2021-10-02	30	2021-11-01	D18	Beclean	Ursu Jr.	Mongrel	M	No	4	16	No clinical signs	0	0	0	0	No	Frontline Combo	Outside
2021-10-02	0	2021-10-02	D19	Beclean	Beethoven	Mongrel	M	No	3	12	Crusts, squamosis (mild)	1	0	1	3	Fleas	Frontline Combo	Outside	10-20kg X60302AL 01-2024
2021-10-02	14	2021-10-16	D19	Beclean	Beethoven	Mongrel	M	No	3	13.7	No clinical signs	0	0	0	0	No	Frontline Combo	Outside
2021-10-02	30	2021-11-01	D19	Beclean	Beethoven	Mongrel	M	No	4	14	No clinical signs	0	0	0	0	No	Frontline Combo	Outside
2021-10-18	0	2021-10-18	D20	Nușeni	Boti	Mongrel	M	No	2	4	Crusts, pruritus (severe), squamosis (severe)	3	1	3	3	Fleas	NexGard	Outside	02-04kg BA214UEZ 09-2023
2021-10-18	14	2021-11-01	D20	Nușeni	Boti	Mongrel	M	No	2	5.3	Crusts, pruritus (moderate), squamosis (mild)	2	0	2	0	No	NexGard	Outside
2021-10-18	30	2021-11-17	D20	Nușeni	Boti	Mongrel	M	No	3	7	Crusts, pruritus (moderate), squamosis (mild)	2	0	0	0	No	NexGard	Outside
2021-10-18	0	2021-10-18	D21	Enciu	Bella	Mongrel	F	No	2	5.8	Crusts, pruritus (severe), squamosis (severe)	3	1	3	3	Fleas	Frontline Combo	Outside	02-10kg X62113AL 06-2024
2021-10-18	14	2021-11-01	D21	Enciu	Bella	Mongrel	F	No	2	6.5	Crusts, pruritus (moderate), squamosis (moderate)	1	0	1	0	No	Frontline Combo	Outside
2021-10-18	30	2021-11-17	D21	Enciu	Bella	Mongrel	F	No	3	7.4	Crusts, pruritus (mild), squamosis (mild)	1	0	1	0	No	Frontline Combo	Outside
2021-10-18	0	2021-10-18	D22	Enciu	Ursu	Mongrel	M	No	2	5.6	Crusts, pruritus (severe), squamosis (severe)	3	1	3	3	Fleas	Frontline Combo	Outside	02-10kg X62113AL 06-2024
2021-10-18	14	2021-11-01	D22	Enciu	Ursu	Mongrel	M	No	2	6.3	Crusts, pruritus (mild), squamosis (moderate)	1	0	2	0	No	Frontline Combo	Outside
2021-10-18	30	2021-11-17	D22	Enciu	Ursu	Mongrel	M	No	3	7.9	Crusts, pruritus (mild), squamosis (mild)	1	0	1	0	No	Frontline Combo	Outside
2021-10-18	0	2021-10-18	D23	Enciu	Thor	Mongrel	M	No	2	6.1	Crusts, pruritus (severe), squamosis (severe)	3	1	3	3	Fleas, ticks	Frontline Combo	Outside	02-10kg X62113AL 06-2024
2021-10-18	14	2021-11-01	D23	Enciu	Thor	Mongrel	M	No	2	7	Crusts, pruritus (mild), squamosis (moderate)	1	0	2	0	No	Frontline Combo	Outside
2021-10-18	30	2021-11-17	D23	Enciu	Thor	Mongrel	M	No	3	8.3	Crusts, pruritus (mild), squamosis (mild)	1	0	1	0	No	Frontline Combo	Outside
2021-10-18	0	2021-10-18	D24	Enciu	Lady	Mongrel	F	No	2	5.1	Crusts, pruritus (severe), squamosis (severe)	3	1	3	3	Fleas	Frontline Combo	Outside	02-10kg X62113AL 06-2024
2021-10-18	14	2021-11-01	D24	Enciu	Lady	Mongrel	F	No	2	6	Crusts, squamosis (mild)	1	0	1	0	No	Frontline Combo	Outside
2021-10-18	30	2021-11-17	D24	Enciu	Lady	Mongrel	F	No	3	7	Crusts, pruritus (mild), squamosis (mild)	1	0	1	0	No	Frontline Combo	Outside
2021-10-18	0	2021-10-18	D25	Enciu	Nero	Mongrel	M	No	2	3.6	Crusts, pruritus (severe), squamosis (severe)	3	1	3	3	Fleas	Frontline Combo	Outside	02-10kg X62113AL 06-2024
2021-10-18	14	2021-11-01	D25	Enciu	Nero	Mongrel	M	No	2	4.5	Crusts, squamosis (mild)	2	0	1	0	No	Frontline Combo	Outside
2021-10-18	30	2021-11-17	D25	Enciu	Nero	Mongrel	M	No	3	5.7	Crusts, pruritus (moderate), squamosis (mild)	2	0	1	0	No	Frontline Combo	Outside
2021-10-18	0	2021-10-18	D26	Vița	Boss	Mongrel	M	No	3	4.2	Crusts, pruritus (severe)	3	1	3	3	Fleas	NexGard	Outside	04-10kg AA1022XFZ 12-2023
2021-10-18	14	2021-11-01	D26	Vița	Boss	Mongrel	M	No	3	5.3	Pruritus (mild), squamosis (mild)	1	0	1	0	No	NexGard	Outside
2021-10-18	30	2021-11-17	D26	Vița	Boss	Mongrel	M	No	4	7.1	Squamosis (mild)	0	0	0	0	No	NexGard	Outside
2021-10-18	0	2021-10-18	D27	Vița	Stela	Mongrel	F	No	3	6	Crusts, pruritus (severe)	3	1	3	3	Fleas	NexGard	Outside	04-10kg AA1022XFZ 12-2023
2021-10-18	14	2021-11-01	D27	Vița	Stela	Mongrel	F	No	3	7.2	Pruritus (mild), squamosis (mild)	1	0	1	0	No	NexGard	Outside
2021-10-18	30	2021-11-17	D27	Vița	Stela	Mongrel	F	No	4	8.5	Squamosis (mild)	0	0	1	0	No	NexGard	Outside
2021-10-18	0	2021-10-18	D28	Nușeni	Bella	Mongrel	F	No	6	14.7	Crusts, pruritus (mild)	1	0	1	2	Fleas	Frontline Combo	Outside	10-20kg U61610AL 08-2023
2021-10-18	14	2021-11-01	D28	Nușeni	Bella	Mongrel	F	No	6	14.9	No clinical signs	0	0	0	0	No	Frontline Combo	Outside
2021-10-18	30	2021-11-17	D28	Nușeni	Bella	Mongrel	F	No	7	16.5	No clinical signs	0	0	0	0	No	Frontline Combo	Outside
2021-10-18	0	2021-10-18	D29	Nușeni	Nelu	Mongrel	M	No	6	12	Crusts, pruritus (mild)	1	0	1	2	Fleas	Frontline Combo	Outside	10-20kg U61610AL 08-2023
2021-10-18	14	2021-11-01	D29	Nușeni	Nelu	Mongrel	M	No	6	12.4	No clinical signs	0	0	0	0	No	Frontline Combo	Outside
2021-10-18	30	2021-11-17	D29	Nușeni	Nelu	Mongrel	M	No	7	14	No clinical signs	0	0	0	0	No	Frontline Combo	Outside
2021-10-18	0	2021-10-18	D30	Beclean	Virga	Mongrel	F	No	26	9.7	Crusts, pruritus (mild)	1	0	1	3	Fleas	NexGard	Outside	04-10kg AA1022XFZ 12-2023
2021-10-18	14	2021-11-01	D30	Beclean	Virga	Mongrel	F	No	26	9.8	No clinical signs	0	0	0	0	No	NexGard	Outside
2021-10-18	30	2021-11-17	D30	Beclean	Virga	Mongrel	F	No	27	9.6	No clinical signs	0	0	0	0	No	NexGard	Outside
2021-10-20	0	2021-10-20	D31	Oradea	Teddy	Mongrel	M	No	2	2.7	Pruritus (moderate)	2	0	0	3	No	NexGard	Outside	02-04kg BA2141UEZ 09-2023
2021-10-20	14	2021-11-03	D31	Oradea	Teddy	Mongrel	M	No	2	3.3	No clinical signs	0	0	0	0	No	NexGard	Outside
2021-10-20	30	2021-11-19	D31	Oradea	Teddy	Mongrel	M	No	3	4.1	No clinical signs	0	0	0	0	No	NexGard	Outside
2021-11-06	0	2021-11-06	D33	Hunedoara	HDB32	Mongrel	F	Yes	48	19.6	Crusts	1	0	2	2	Fleas	Frontline Combo	Outside	10-20kg X60302 01-2024
2021-11-06	14	2021-11-20	D33	Hunedoara	HDB33	Mongrel	F	Yes	48	19.7	No clinical signs	0	0	0	0	No	Frontline Combo	Outside
2021-11-06	30	2021-12-06	D33	Hunedoara	HDB34	Mongrel	F	Yes	49	19.8	No clinical signs	0	0	0	0	No	Frontline Combo	Outside
2021-11-06	0	2021-11-06	D34	Hunedoara	HDB26	Mongrel	M	Yes	12	16.7	Crusts	1	0	2	2	Fleas	NexGard	Outside	10-20kg AA2000TBZ 02-2022
2021-11-06	14	2021-11-20	D34	Hunedoara	HDB27	Mongrel	M	Yes	12	16.5	No clinical signs	0	0	1	0	No	NexGard	Outside
2021-11-06	30	2021-12-06	D34	Hunedoara	HDB28	Mongrel	M	Yes	13	16.7	No clinical signs	0	0	1	0	No	NexGard	Outside
2021-11-12	0	2021-11-12	D35	Rusu de Sus	Kira	Herding dog	F	No	42	10.3	Pruritus (mild), squamosis (mild)	1	0	1	2	No	Frontline Combo	Outside	10-20kg X60302 01-2024
2021-11-12	14	2021-11-26	D35	Rusu de Sus	Kira	Herding dog	F	No	42	10.3	No clinical signs	0	0	0	0	No	Frontline Combo	Outside
2021-11-12	30	2021-12-12	D35	Rusu de Sus	Kira	Herding dog	F	No	43	10.3	No clinical signs	0	0	0	0	No	Frontline Combo	Outside
2021-11-12	0	2021-11-12	D36	Rusu de Sus	Leul	Mongrel	M	No	2	8.7	Crusts, pruritus (severe), squamosis (severe)	3	1	3	3	No	Frontline Combo	Outside	02-10kg U62710 11-2023
2021-11-12	14	2021-11-26	D36	Rusu de Sus	Leul	Mongrel	M	No	2	10	Pruritus (mild), squamosis (moderate)	1	0	1	0	No	Frontline Combo	Outside
2021-11-12	30	2021-12-12	D36	Rusu de Sus	Leul	Mongrel	M	No	3	13.2	Pruritus (mild), squamosis (mild)	1	0	1	0	No	Frontline Combo	Outside
2021-11-27	0	2021-11-27	D37	Nușeni	Linda	Mongrel	F	No	2	3.4	Crusts, pruritus (moderate), squamosis (moderate)	2	1	2	3	No	NexGard	Outside	02-04kg BA2141UEZ 09-2023
2021-11-27	14	2021-12-11	D37	Nușeni	Linda	Mongrel	F	No	2	4.2	Pruritus (mild), squamosis (mild)	1	0	1	0	No	NexGard	Outside
2021-11-27	30	2021-12-27	D37	Nușeni	Linda	Mongrel	F	No	3	5.1	No clinical signs	0	0	0	0	No	NexGard	Outside
2021-11-27	0	2021-11-27	D38	Malin	Kiki	Mongrel	F	No	240	10.3	Pruritus (mild)	1	0	1	2	No	Frontline Combo	Outside	10-20kg X60302 01-2024
2021-11-27	14	2021-12-11	D38	Malin	Kiki	Mongrel	F	No	240	10.3	No clinical signs	0	0	0	0	No	Frontline Combo	Outside
2021-11-27	30	2021-12-27	D38	Malin	Kiki	Mongrel	F	No	241	10.3	No clinical signs	0	0	0	0	No	Frontline Combo	Outside
2021-11-27	0	2021-11-27	D39	Malin	Lessie	Mongrel	F	No	2	1.6	Crusts, pruritus (severe), squamosis (severe)	3	1	3	3	No	NexGard	Outside	02-04kg BA2141UEZ 09-2023
2021-11-27	14	2021-12-11	D39	Malin	Lessie	Mongrel	F	No	2	2.4	Pruritus (moderate), squamosis (severe)	2	1	3	0	No	NexGard	Outside
2021-11-27	30	2021-12-27	D39	Malin	Lessie	Mongrel	F	No	3	3.1	No clinical signs	0	0	0	0	No	NexGard	Outside
2021-11-27	0	2021-11-27	D40	Rusu de Jos	Gruia	Mongrel	M	No	2	3.2	Crusts, pruritus (moderate), squamosis (moderate)	2	0	2	3	No	NexGard	Outside	02-04kg BA2141UEZ 09-2023
2021-11-27	14	2021-12-11	D40	Rusu de Jos	Gruia	Mongrel	M	No	2	4.1	Pruritus (mild), squamosis (moderate)	1	0	2	0	No	NexGard	Outside
2021-11-27	30	2021-12-27	D40	Rusu de Jos	Gruia	Mongrel	M	No	3	4.9	No clinical signs	0	0	0	0	No	NexGard	Outside
2021-11-27	0	2021-11-27	D41	Rusu de Jos	Dora	Mongrel	F	No	2	4.1	Crusts, pruritus (moderate), squamosis (moderate)	2	0	2	3	No	NexGard	Outside	04-10kg AA1022XFZ 12-2023
2021-11-27	14	2021-12-11	D41	Rusu de Jos	Dora	Mongrel	F	No	2	5.3	Pruritus (moderate), squamosis (moderate )	0	0	0	0	No	NexGard	Outside
2021-11-27	30	2021-12-27	D41	Rusu de Jos	Dora	Mongrel	F	No	3	5.8	Poor appetite, lameness	0	0	0	0	No	NexGard	Outside
2021-11-29	0	2021-11-29	D42	Solca	Tara	Mongrel	F	Yes	18	15	Pruritus (mild), squamosis (moderate)	1	0	2	2	No	Frontline Combo	Outside	10-20kg X60302AL 01-2024
2021-11-29	14	2021-12-13	D42	Solca	Tara	Mongrel	F	Yes	18	15	No clinical signs	0	0	0	0	No	Frontline Combo	Outside
2021-11-29	30	2021-12-29	D42	Solca	Tara	Mongrel	F	Yes	19	15	No clinical signs	0	0	0	0	No	Frontline Combo	Outside
2021-12-04	0	2021-12-04	D43	Corușu	Dora	Romanian shepherd	F	No	2	3.2	Pruritus (moderate), squamosis (moderate )	2	0	2	3	No	NexGard	Outside	02-04kg BA2141UEZ 09-2023
2021-12-04	14	2021-12-18	D43	Corușu	Dora	Romanian shepherd	F	No	2	4.1	No clinical signs	0	0	0	0	No	NexGard	Outside
2021-12-04	30	2022-01-03	D43	Corușu	Dora	Romanian shepherd	F	No	3	6	No clinical signs	0	0	0	0	No	NexGard	Outside
2021-12-04	0	2021-12-04	D44	Corușu	Jack	Romanian shepherd	M	No	2	3.1	Pruritus (moderate), squamosis (moderate )	2	0	2	3	No	NexGard	Outside	02-04kg BA2141UEZ 09-2023
2021-12-04	14	2021-12-18	D44	Corușu	Jack	Romanian shepherd	M	No	2	4.1	No clinical signs	0	0	0	0	No	NexGard	Outside
2021-12-04	30	2022-01-03	D44	Corușu	Jack	Romanian shepherd	M	No	3	5.9	No clinical signs	0	0	0	0	No	NexGard	Outside
2021-12-04	0	2021-12-04	D45	Corușu	Cora	Romanian shepherd	F	No	2	2.7	Pruritus (moderate), squamosis (moderate )	2	0	2	3	No	NexGard	Outside	02-04kg AA1513TSZ 05-2022
2021-12-04	14	2021-12-18	D45	Corușu	Cora	Romanian shepherd	F	No	2	4	No clinical signs	0	0	0	0	No	NexGard	Outside
2021-12-04	30	2022-01-03	D45	Corușu	Cora	Romanian shepherd	F	No	3	5.7	No clinical signs	0	0	0	0	No	NexGard	Outside
2021-12-04	0	2021-12-04	D46	Corușu	Sara	Romanian shepherd	F	No	2	2.8	Pruritus (moderate), squamosis (moderate )	2	0	2	3	No	NexGard	Outside	02-04kg BA2141UEZ 09-2023
2021-12-04	14	2021-12-18	D46	Corușu	Sara	Romanian shepherd	F	No	2	4.1	No clinical signs	0	0	0	0	No	NexGard	Outside
2021-12-04	30	2022-01-03	D46	Corușu	Sara	Romanian shepherd	F	No	3	5.8	No clinical signs	0	0	0	0	No	NexGard	Outside
2021-12-04	0	2021-12-04	D47	Corușu	Carla	Romanian shepherd	F	No	2	2.2	Pruritus (moderate), squamosis (moderate )	2	0	2	3	No	NexGard	Outside	02-04kg BA2141UEZ 09-2023
2021-12-04	14	2021-12-18	D47	Corușu	Carla	Romanian shepherd	F	No	2	3.8	No clinical signs	0	0	0	0	No	NexGard	Outside
2021-12-04	30	2022-01-03	D47	Corușu	Carla	Romanian shepherd	F	No	3	5.8	No clinical signs	0	0	0	0	No	NexGard	Outside
2021-12-04	0	2021-12-04	D48	Corușu	Bran	Romanian shepherd	M	No	2	3.2	Pruritus (moderate), squamosis (moderate )	2	0	2	3	No	NexGard	Outside	02-04kg AA1513TSZ 05-2022
2021-12-04	14	2021-12-18	D48	Corușu	Bran	Romanian shepherd	M	No	2	4.3	No clinical signs	0	0	0	0	No	NexGard	Outside
2021-12-04	30	2022-01-03	D48	Corușu	Bran	Romanian shepherd	M	No	3	6.1	No clinical signs	0	0	0	0	No	NexGard	Outside
